# Supplementary material for: Role of Nrf2 Nucleus Translocation in Beauvericin-Induced Cell Damage in Rat Hepatocytes
Source: Toxins (Basel). 2022 May 25;14(6):367. doi: 10.3390/toxins14060367 (PMC9229947; doi:10.3390/toxins14060367)
Supplement: Supplementary file 1 [file toxins-14-00367-s001.zip]

Archive with 1 entries (1 files):
- toxins-1741730-supplementary.pdf
